# Supplementary material for: Using machine learning models to predict the initiation of renal replacement therapy among chronic kidney disease patients
Source: PLoS One. 2020 Jun 5;15(6):e0233976. doi: 10.1371/journal.pone.0233976 (PMC7274378; doi:10.1371/journal.pone.0233976)
Supplement: S2 File — (TEX) [file pone.0233976.s002.tex]

% Template for PLoS
% Version 3.5 March 2018
%
% % % % % % % % % % % % % % % % % % % % % %
%
% -- IMPORTANT NOTE
%
% This template contains comments intended 
% to minimize problems and delays during our production 
% process. Please follow the template instructions
% whenever possible.
%
% % % % % % % % % % % % % % % % % % % % % % % 
%
% Once your paper is accepted for publication, 
% PLEASE REMOVE ALL TRACKED CHANGES in this file 
% and leave only the final text of your manuscript. 
% PLOS recommends the use of latexdiff to track changes during review, as this will help to maintain a clean tex file.
% Visit https://www.ctan.org/pkg/latexdiff?lang=en for info or contact us at latex@plos.org.
%
%
% There are no restrictions on package use within the LaTeX files except that 
% no packages listed in the template may be deleted.
%
% Please do not include colors or graphics in the text.
%
% The manuscript LaTeX source should be contained within a single file (do not use \input, \externaldocument, or similar commands).
%
% % % % % % % % % % % % % % % % % % % % % % %
%
% -- FIGURES AND TABLES
%
% Please include tables/figure captions directly after the paragraph where they are first cited in the text.
%
% DO NOT INCLUDE GRAPHICS IN YOUR MANUSCRIPT
% - Figures should be uploaded separately from your manuscript file. 
% - Figures generated using LaTeX should be extracted and removed from the PDF before submission. 
% - Figures containing multiple panels/subfigures must be combined into one image file before submission.
% For figure citations, please use "Fig" instead of "Figure".
% See http://journals.plos.org/plosone/s/figures for PLOS figure guidelines.
%
% Tables should be cell-based and may not contain:
% - spacing/line breaks within cells to alter layout or alignment
% - do not nest tabular environments (no tabular environments within tabular environments)
% - no graphics or colored text (cell background color/shading OK)
% See http://journals.plos.org/plosone/s/tables for table guidelines.
%
% For tables that exceed the width of the text column, use the adjustwidth environment as illustrated in the example table in text below.
%
% % % % % % % % % % % % % % % % % % % % % % % %
%
% -- EQUATIONS, MATH SYMBOLS, SUBSCRIPTS, AND SUPERSCRIPTS
%
% IMPORTANT
% Below are a few tips to help format your equations and other special characters according to our specifications. For more tips to help reduce the possibility of formatting errors during conversion, please see our LaTeX guidelines at http://journals.plos.org/plosone/s/latex
%
% For inline equations, please be sure to include all portions of an equation in the math environment.  For example, x$^2$ is incorrect; this should be formatted as $x^2$ (or $\mathrm{x}^2$ if the romanized font is desired).
%
% Do not include text that is not math in the math environment. For example, CO2 should be written as CO\textsubscript{2} instead of CO$_2$.
%
% Please add line breaks to long display equations when possible in order to fit size of the column. 
%
% For inline equations, please do not include punctuation (commas, etc) within the math environment unless this is part of the equation.
%
% When adding superscript or subscripts outside of brackets/braces, please group using {}.  For example, change "[U(D,E,\gamma)]^2" to "{[U(D,E,\gamma)]}^2". 
%
% Do not use \cal for caligraphic font.  Instead, use \mathcal{}
%
% % % % % % % % % % % % % % % % % % % % % % % % 
%
% Please contact latex@plos.org with any questions.
%
% % % % % % % % % % % % % % % % % % % % % % % %

\documentclass[10pt,letterpaper]{article}
\usepackage[top=0.85in,left=2.75in,footskip=0.75in]{geometry}

% amsmath and amssymb packages, useful for mathematical formulas and symbols
\usepackage{amsmath,amssymb}

% Use adjustwidth environment to exceed column width (see example table in text)
\usepackage{changepage}

% Use Unicode characters when possible
\usepackage[utf8x]{inputenc}

% textcomp package and marvosym package for additional characters
\usepackage{textcomp,marvosym}

% cite package, to clean up citations in the main text. Do not remove.
\usepackage{cite}

% Use nameref to cite supporting information files (see Supporting Information section for more info)
\usepackage{nameref,hyperref}

% line numbers
\usepackage[right]{lineno}

% ligatures disabled
\usepackage{microtype}
\DisableLigatures[f]{encoding = *, family = * }

% color can be used to apply background shading to table cells only
\usepackage[table]{xcolor}

% array package and thick rules for tables
\usepackage{array}

\usepackage{multirow}

\usepackage{rotating}
\usepackage{adjustbox}

% create "+" rule type for thick vertical lines
\newcolumntype{+}{!{\vrule width 2pt}}

% create \thickcline for thick horizontal lines of variable length
\newlength\savedwidth
\newcommand\thickcline[1]{%
  \noalign{\global\savedwidth\arrayrulewidth\global\arrayrulewidth 2pt}%
  \cline{#1}%
  \noalign{\vskip\arrayrulewidth}%
  \noalign{\global\arrayrulewidth\savedwidth}%
}

% \thickhline command for thick horizontal lines that span the table
\newcommand\thickhline{\noalign{\global\savedwidth\arrayrulewidth\global\arrayrulewidth 2pt}%
\hline
\noalign{\global\arrayrulewidth\savedwidth}}


\newcommand\markwithcolor{\textcolor{black}}
\newcommand\markedcolor{black}

% Remove comment for double spacing
%\usepackage{setspace} 
%\doublespacing

% Text layout
\raggedright
\setlength{\parindent}{0.5cm}
\textwidth 5.25in 
\textheight 8.75in

% Bold the 'Figure #' in the caption and separate it from the title/caption with a period
% Captions will be left justified
\usepackage[aboveskip=1pt,labelfont=bf,labelsep=period,justification=raggedright,singlelinecheck=off]{caption}
\renewcommand{\figurename}{Fig}

% Use the PLoS provided BiBTeX style
\bibliographystyle{plos2015}

% Remove brackets from numbering in List of References
\makeatletter
\renewcommand{\@biblabel}[1]{\quad#1.}
\makeatother


% Header and Footer with logo
\usepackage{lastpage,fancyhdr,graphicx}
\usepackage{epstopdf}
%\pagestyle{myheadings}
\pagestyle{fancy}
\fancyhf{}
%\setlength{\headheight}{27.023pt}
%\lhead{\includegraphics[width=2.0in]{PLOS-submission.eps}}
\rfoot{\thepage/\pageref{LastPage}}
\renewcommand{\headrulewidth}{0pt}
\renewcommand{\footrule}{\hrule height 2pt \vspace{2mm}}
\fancyheadoffset[L]{2.25in}
\fancyfootoffset[L]{2.25in}
\lfoot{\today}

%% Include all macros below

\newcommand{\lorem}{{\bf LOREM}}
\newcommand{\ipsum}{{\bf IPSUM}}

%% END MACROS SECTION


\begin{document}
\vspace*{0.2in}

% Title must be 250 characters or less.
\begin{flushleft}
{\Large
\textbf\newline{Using machine learning models to predict the initiation of renal replacement therapy among chronic kidney disease patients}
}
\newline
% Insert author names, affiliations and corresponding author email (do not include titles, positions, or degrees).
\\
Erik Dovgan\textsuperscript{1*},
Anton Gradišek\textsuperscript{1},
Mitja Luštrek\textsuperscript{1},
Mohy Uddin\textsuperscript{2},
Aldilas Achmad Nursetyo\textsuperscript{3},
Sashi Kiran Annavarajula\textsuperscript{4},
Yu-Chuan Li\textsuperscript{3},
Shabbir Syed-Abdul\textsuperscript{3*}
\\
\bigskip
\textbf{1} Jožef Stefan Institute, Department of Intelligent Systems, Jamova cesta 39, SI-1000 Ljubljana, Slovenia
\\
\textbf{2} Executive Office, King Abdullah International Medical Research Center, King Saud bin Abdulaziz University for Health Sciences, Ministry of National Guard -- Health Affairs, Riyadh, Kingdom of Saudi Arabia
\\
\textbf{3} Taipei Medical University, Graduate Institute of Biomedical Informatics, College of Medical Science and Technology, Taipei, Taiwan
\\
\textbf{4} Yashoda Hospitals, Department of  Nephrology, Malakpet, Hyderabad, India
\\
\bigskip

% Use the asterisk to denote corresponding authorship and provide email address in note below.
* erik.dovgan@ijs.si, drshabbir@tmu.edu.tw
\end{flushleft}


\section*{Supporting information}

The tables in this section show:
\begin{itemize}
\item \nameref{tab:Tab1s}-\nameref{tab:Tab5s}: Statistics of AUC for each feature selection approach, data preprocessing and ML algorithm independently when predicting twelve months ahead. 
\item \nameref{tab:Tab6s}-\nameref{tab:Tab7s}: Top 10 algorithms in combination with data processing, when predicting six- and three- months ahead respectively.
\item \nameref{tab:Tab8s}-\nameref{tab:Tab9s}: Confusion matrices for six- and three- months-ahead prediction using Logistic Regression.
\item \nameref{tab:Tab10s}-\nameref{tab:Tab12s}: Confusion matrices for models that are built and tested on data of all patients or of patients with diabetes only. 
\markwithcolor{\item \nameref{tab:Tab13s}: Statistics on the comorbidities in the dataset, including RRT and hazard ratio (HR) for each prediction period.}
\end{itemize}


\paragraph*{Table S1.} {\bf AUCs of approaches for obtaining features.}
\label{tab:Tab1s}
\begin{center}
\begin{tabular}{|l|l|l|l|l|l|l|l|}
\hline
  & Mean & Std & Min & 25 \% & 50 \% & 75 \% & Max	\\
\thickhline
Raw & 0.676 & 0.066 & 0.561 & 0.625 & 0.694 & 0.705 & 0.765	\\
\hline
Percentage & 0.642 & 0.137 & 0.321 & 0.575 & 0.686 & 0.746 & 0.769	\\
\hline
Boolean & 0.685 & 0.074 & 0.561 & 0.631 & 0.702 & 0.746 & 0.767	\\
\hline
Time & 0.665 & 0.097 & 0.497 & 0.595 & 0.693 & 0.752 & \textbf{0.773}	\\
\hline
\end{tabular}
\end{center}

\paragraph*{Table S2.} {\bf AUCs of feature selection approaches.}
\label{tab:Tab2s}
\begin{center}
\begin{tabular}{|l|l|l|l|l|l|l|l|}
\hline
  & Mean & Std & Min & 25 \% & 50 \% & 75 \% & Max	\\
\thickhline
None & 0.676 & 0.066 & 0.561 & 0.625 & 0.694 & 0.705 & \textbf{0.765}	\\
\hline
Correlations & 0.573 & 0.014 & 0.549 & 0.560 & 0.576 & 0.586 & 0.587	\\
\hline
Comorbidities & 0.568 & 0.056 & 0.498 & 0.527 & 0.557 & 0.619 & 0.657	\\
\hline
SHL & 0.552 & 0.023 & 0.509 & 0.535 & 0.563 & 0.568 & 0.569	\\
\hline
\end{tabular}
\end{center}

\paragraph*{Table S3.} {\bf AUCs of filtering approaches.}
\label{tab:Tab3s}
\begin{center}
\begin{tabular}{|l|l|l|l|l|l|l|l|}
\hline
  & Mean & Std & Min & 25 \% & 50 \% & 75 \% & Max	\\
\thickhline
None & 0.676 & 0.066 & 0.561 & 0.625 & 0.694 & 0.705 & \textbf{0.765}	\\
\hline
Diabetes & 0.650 & 0.059 & 0.544 & 0.616 & 0.656 & 0.689 & 0.732	\\
\hline
\end{tabular}
\end{center}

\paragraph*{Table S4.} {\bf AUCs of dimensionality reduction approaches.}
\label{tab:Tab4s}
\begin{center}
\begin{tabular}{|l|l|l|l|l|l|l|l|}
\hline
  & Mean & Std & Min & 25 \% & 50 \% & 75 \% & Max	\\
\thickhline
None & 0.676 & 0.066 & 0.561 & 0.625 & 0.694 & 0.705 & \textbf{0.765}	\\
\hline
PCA & 0.649 & 0.057 & 0.548 & 0.626 & 0.644 & 0.681 & 0.729	\\
\hline
\end{tabular}
\end{center}

\paragraph*{Table S5.} {\bf AUCs of ML algorithms.}
\label{tab:Tab5s}
\begin{center}
\begin{tabular}{|l|l|l|l|l|l|l|l|}
\hline
  & Mean & Std & Min & 25 \% & 50 \% & 75 \% & Max	\\
\thickhline
Decision tree & 0.577 & 0.037 & 0.512 & 0.549 & 0.580 & 0.602 & 0.660	\\
\hline
Bagging Decision Tree & 0.629 & 0.065 & 0.526 & 0.560 & 0.641 & 0.690 & 0.707	\\
\hline
Random Forest & 0.620 & 0.056 & 0.527 & 0.561 & 0.627 & 0.670 & 0.697	\\
\hline
XGBoost & 0.691 & 0.060 & 0.568 & 0.654 & 0.698 & 0.736 & 0.767	\\
\hline
SVM & 0.613 & 0.135 & 0.269 & 0.594 & 0.635 & 0.691 & 0.762	\\
\hline
SGD & 0.673 & 0.064 & 0.527 & 0.643 & 0.671 & 0.731 & 0.768	\\
\hline
Nearest Neighbors & 0.582 & 0.029 & 0.512 & 0.566 & 0.581 & 0.602 & 0.632	\\
\hline
Naive Bayes & 0.574 & 0.070 & 0.498 & 0.511 & 0.554 & 0.651 & 0.696	\\
\hline
Logistic Regression & 0.687 & 0.059 & 0.569 & 0.649 & 0.675 & 0.739 & \textbf{0.773}	\\
\hline
Neural Network & 0.639 & 0.053 & 0.538 & 0.596 & 0.662 & 0.672 & 0.706	\\
\hline
\end{tabular}
\end{center}

\paragraph*{Table S6.} {\bf Top 10 algorithms in combination with data processing, when predicting six months ahead. Results are sorted with respect to AUC.}
\label{tab:Tab6s}
\begin{center}
\begin{tabular}{|l|l|l|l|l|l|}
\hline
Model & Features & Balance & AUC & Sensitivity & Specificity	\\
\thickhline
Logistic Regression & time & no & 0.791 & 0.059 & 0.995	\\
    \hline
SGD Classifier & time & no & 0.790 & 0.055 & 0.995	\\
    \hline
XGBoost & raw & no & 0.785 & 0.021 & 0.999	\\
    \hline
XGBoost & boolean & no & 0.782 & 0.018 & 0.999	\\
    \hline
XGBoost & percentage & no & 0.781 & 0.016 & 0.999	\\
    \hline
SGD Classifier & time & yes & 0.780 & 0.630 & 0.794	\\
    \hline
XGBoost & time & no & 0.778 & 0.017 & 0.999	\\
    \hline
Logistic Regression & time & yes & 0.778 & 0.568 & 0.832	\\
    \hline
XGBoost & raw & yes & 0.778 & 0.562 & 0.834	\\
    \hline
Logistic Regression & percentage & no & 0.777 & 0.020 & 0.998	\\
    \hline
\end{tabular}
\end{center}

\paragraph*{Table S7.} {\bf Top 10 algorithms in combination with data processing, when predicting three months ahead. Results are sorted with respect to AUC.}
\label{tab:Tab7s}
\begin{center}
\begin{tabular}{|l|l|l|l|l|l|}
\hline
Model & Features & Balance & AUC & Sensitivity & Specificity	\\
\thickhline
SGD & time & no & 0.801 & 0.017 & 0.999	\\
    \hline
Logistic Regression & time & no & 0.798 & 0.031 & 0.998	\\
    \hline
XGBoost & time & no & 0.793 & 0.008 & 1.000	\\
    \hline
XGBoost & raw & no & 0.792 & 0.008 & 0.999	\\
    \hline
XGBoost & boolean & no & 0.789 & 0.012 & 1.000	\\
    \hline
XGBoost & percentage & no & 0.788 & 0.004 & 1.000	\\
    \hline
Logistic Regression & percentage & no & 0.784 & 0.002 & 0.999	\\
    \hline
SGD & percentage & no & 0.784 & 0.002 & 0.999	\\
    \hline
XGBoost & boolean & yes & 0.782 & 0.548 & 0.847	\\
    \hline
SGD & percentage & yes & 0.781 & 0.514 & 0.838	\\
    \hline
\end{tabular}
\end{center}

\paragraph*{Table S8.} {\bf Confusion matrix for six-months-ahead prediction.}
\label{tab:Tab8s}
\begin{center}
\begin{tabular}{|c|c|c|c|}
\cline{3-4}
\multicolumn{1}{c}{} & & \multicolumn{2}{|c|}{Predicted} \\
\cline{3-4}
\multicolumn{1}{c}{} &  & No & Yes \\ 
\hline
\multirow{2}{*}{True} & No & 10351 & 2087	\\
\cline{2-4}
 & Yes & 328 & 432	\\
\hline
\end{tabular}
\end{center}

\paragraph*{Table S9.} {\bf Confusion matrix for three-months-ahead prediction.}
\label{tab:Tab9s}
\begin{center}
\begin{tabular}{|c|c|c|c|}
\cline{3-4}
\multicolumn{1}{c}{} & & \multicolumn{2}{|c|}{Predicted} \\
\cline{3-4}
\multicolumn{1}{c}{} &  & No & Yes \\ 
\hline
\multirow{2}{*}{True} & No & 13639 & 2170	\\
\cline{2-4}
 & Yes & 256 & 260	\\
\hline
\end{tabular}
\end{center}

\paragraph*{Table S10.} {\bf Confusion matrix for the model that was built on data of all patients and tested on data of all patients.}
\label{tab:Tab10s}
\begin{center}
\begin{tabular}{|c|c|c|c|}
\cline{3-4}
\multicolumn{1}{c}{} & & \multicolumn{2}{|c|}{Predicted} \\
\cline{3-4}
\multicolumn{1}{c}{} &  & No & Yes \\ 
\hline
\multirow{2}{*}{True} & No & 5819 & 1628	\\
\cline{2-4}
 & Yes & 394 & 651	\\
\hline
\end{tabular}
\end{center}

\paragraph*{Table S11.} {\bf Confusion matrix for the model that was built on data of patients with diabetes and tested on data of patients with diabetes.}
\label{tab:Tab11s}
\begin{center}
\begin{tabular}{|c|c|c|c|}
\cline{3-4}
\multicolumn{1}{c}{} & & \multicolumn{2}{|c|}{Predicted} \\
\cline{3-4}
\multicolumn{1}{c}{} &  & No & Yes \\ 
\hline
\multirow{2}{*}{True} & No & 2028 & 570	\\
\cline{2-4}
 & Yes & 225 & 281	\\
\hline
\end{tabular}
\end{center}

\paragraph*{Table S12.} {\bf Confusion matrix for the model that was built on data of all patients and tested on data of patients with diabetes.}
\label{tab:Tab12s}
\begin{center}
\begin{tabular}{|c|c|c|c|}
\cline{3-4}
\multicolumn{1}{c}{} & & \multicolumn{2}{|c|}{Predicted} \\
\cline{3-4}
\multicolumn{1}{c}{} &  & No & Yes \\ 
\hline
\multirow{2}{*}{True} & No & 1789 & 809	\\
\cline{2-4}
 & Yes & 154 & 352	\\
\hline
\end{tabular}
\end{center}


\begin{sidewaystable}[!ht]
\centering
\color{\markedcolor}
\paragraph*{Table S13.} {\bf Statistics on the comorbidities in the dataset, including RRT and hazard ratio (HR) for each prediction period.}
\label{tab:Tab13s}
\begin{adjustbox}{max width=1.1\textwidth,max height=0.8\textheight,center}
\begin{tabular}{|p{3cm}|c|c|c|c|c|c|c|c|c|c|c|c|c|}
\hline		
\multirow{2}{*}{Comorbidity}	& \multirow{2}{*}{No.\ cases}	& \multicolumn{4}{c|}{One year} &	\multicolumn{4}{c|}{Six months} &	\multicolumn{4}{c|}{Three months}\\
\cline{3-14}
 & & No.\ ca\-ses	& With RRT	& Without RRT	& HR	& No.\ cases	& With RRT	& Without RRT	& HR	& No.\ cases	& With RRT	& Without RRT	& HR\\
\thickhline
All patients&19954&8492&1045&7447&&13198&760&12438&&16325&516&15809&\\ 
\hline
Diabetes&6506 (33\%)&3123 (37\%)&508 (49\%)&2615 (35\%)&1.4&4545 (34\%)&357 (47\%)&4188 (34\%)&1.4&5479 (34\%)&231 (45\%)&5248 (33\%)&1.3\\ 
\hline
Diabetic Type I&198 (1\%)&108 (1\%)&27 (3\%)&81 (1\%)&2.4&149 (1\%)&22 (3\%)&127 (1\%)&2.8&173 (1\%)&12 (2\%)&161 (1\%)&2.3\\ 
\hline
Diabetic Type II&5928 (30\%)&2863 (34\%)&480 (46\%)&2383 (32\%)&1.4&4132 (31\%)&338 (44\%)&3794 (31\%)&1.5&5001 (31\%)&222 (43\%)&4779 (30\%)&1.4\\ 
\hline
Diabetic Type II unspecified&6468 (32\%)&3104 (37\%)&506 (48\%)&2598 (35\%)&1.4&4515 (34\%)&356 (47\%)&4159 (33\%)&1.4&5446 (33\%)&230 (45\%)&5216 (33\%)&1.4\\ 
\hline
Essential hypertension&9052 (45\%)&4622 (54\%)&633 (61\%)&3989 (54\%)&1.1&6370 (48\%)&452 (59\%)&5918 (48\%)&1.2&7640 (47\%)&300 (58\%)&7340 (46\%)&1.3\\ 
\hline
Hypertensive heart disease&3938 (20\%)&2124 (25\%)&271 (26\%)&1853 (25\%)&1.0&2844 (22\%)&195 (26\%)&2649 (21\%)&1.2&3350 (21\%)&128 (25\%)&3222 (20\%)&1.2\\ 
\hline
Hypertensive chronic kidney disease&250 (1\%)&139 (2\%)&27 (3\%)&112 (2\%)&1.7&181 (1\%)&18 (2\%)&163 (1\%)&1.8&211 (1\%)&10 (2\%)&201 (1\%)&1.5\\ 
\hline
Hypertensive heart and chronic kidney disease&175 (1\%)&112 (1\%)&17 (2\%)&95 (1\%)&1.3&136 (1\%)&13 (2\%)&123 (1\%)&1.7&155 (1\%)&12 (2\%)&143 (1\%)&2.6\\ 
\hline
Secondary hypertension&159 (1\%)&101 (1\%)&23 (2\%)&78 (1\%)&2.1&120 (1\%)&16 (2\%)&104 (1\%)&2.5&138 (1\%)&12 (2\%)&126 (1\%)&2.9\\
\hline 
Acute glomerulonephritis&110 (1\%)&61 (1\%)&16 (2\%)&45 (1\%)&2.5&81 (1\%)&10 (1\%)&71 (1\%)&2.3&95 (1\%)&9 (2\%)&86 (1\%)&3.2\\ 
\hline
Chronic glomerulonephritis&1727 (9\%)&1120 (13\%)&232 (22\%)&888 (12\%)&1.9&1351 (10\%)&177 (23\%)&1174 (9\%)&2.5&1522 (9\%)&118 (23\%)&1404 (9\%)&2.6\\ 
\hline
Acute and chronic glomerulonephritis&1811 (9\%)&1159 (14\%)&241 (23\%)&918 (12\%)&1.9&1408 (11\%)&182 (24\%)&1226 (10\%)&2.4&1591 (10\%)&123 (24\%)&1468 (9\%)&2.6\\ 
\hline
Polycystic kidney&65 (0\%)&43 (1\%)&12 (1\%)&31 (0\%)&2.8&51 (0\%)&7 (1\%)&44 (0\%)&2.6&59 (0\%)&3 (1\%)&56 (0\%)&1.6\\ 
\hline
Nephritis NEC&16 (0\%)&11 (0\%)&4 (0\%)&7 (0\%)&4.1&15 (0\%)&2 (0\%)&13 (0\%)&2.5&16 (0\%)&2 (0\%)&14 (0\%)&4.4\\ 
\hline
Calculus of kidney and ureter&1228 (6\%)&486 (6\%)&32 (3\%)&454 (6\%)&0.5&726 (6\%)&26 (3\%)&700 (6\%)&0.6&951 (6\%)&12 (2\%)&939 (6\%)&0.4\\ 
\hline
Calculus of lower urinary tract&70 (0\%)&23 (0\%)&0 (0\%)&23 (0\%)&0.0&34 (0\%)&0 (0\%)&34 (0\%)&0.0&51 (0\%)&0 (0\%)&51 (0\%)&0.0\\ 
\hline
Urinary obstruction&19 (0\%)&8 (0\%)&1 (0\%)&7 (0\%)&1.0&13 (0\%)&1 (0\%)&12 (0\%)&1.4&14 (0\%)&0 (0\%)&14 (0\%)&0.0\\ 
\hline
Vesicoureteral reflux&5 (0\%)&1 (0\%)&0 (0\%)&1 (0\%)&0.0&2 (0\%)&0 (0\%)&2 (0\%)&0.0&2 (0\%)&0 (0\%)&2 (0\%)&0.0\\ 
\hline
Infections of kidney&455 (2\%)&209 (2\%)&27 (3\%)&182 (2\%)&1.1&284 (2\%)&23 (3\%)&261 (2\%)&1.4&362 (2\%)&16 (3\%)&346 (2\%)&1.4\\ 
\hline
\end{tabular}
\end{adjustbox}
\end{sidewaystable}


\end{document}
